# Supplementary material for: Reprogramming mechanisms influence the maturation of hematopoietic progenitors from human pluripotent stem cells
Source: Cell Death Dis. 2018 Oct 24;9(11):1090. doi: 10.1038/s41419-018-1124-6 (PMC6200746; doi:10.1038/s41419-018-1124-6)
Supplement: Supplementary file 2 — Dataset 1 [file 41419_2018_1124_MOESM2_ESM.xlsx]

## Sheet: Cell_Cycle
	mRNA		CpG
GeneSymbol	iPS4/NT4	iPS5/NT5	iPS4/NT4	iPS5/NT5
CDKN1C	0.235804	4.46269	1.0851	0.858406
CDKN1A	1.23638	2.25041	1.02614	1.16132
CDKN2A	2.32236	1.02795	1.11924	1.1256
GADD45B	1.8168	1.03684	0.908332	0.94814
CCNE2	1.78829	1.03264	0.873047	1.00398
MDM2	1.21239	1.21944	0.997486	1.06092
CCND1	1.26512	1.09375	0.959317	1.08528
GADD45G	1.53521	0.821095	1.34604	1.01025
ANAPC10	1.15368	1.2006	0.993996	1.11961
SMAD3	1.34831	0.991337	1.07398	1.22606
MCM6	1.12335	1.21235	0.99576	0.833847
CCNH	1.0659	1.24977	0.652343	1.03984
CDC7	1.12373	1.15628	0.93793	1.03758
E2F2	1.0672	1.19239	1.11855	1.09287
GADD45A	1.21548	1.02263	1.07872	1.04643
HDAC1	1.19379	1.03605	1.05199	1.03959
CDK7	1.10935	1.11962	1.25721	1.02512
TFDP2	1.0474	1.16534	1.00419	1.05034
BUB1B	1.11643	1.09159	0.935309	0.896489
TTK	1.09052	1.1152	0.792548	1.01617
ANAPC4	1.08836	1.09421	0.332423	0.4088
CCNB1	1.06124	1.10919	0.814557	0.912271
ORC4	1.0711	1.09299	0.820546	1.1742
YWHAQ	1.11273	1.04735	0.669368	1.14862
CCNA2	1.06265	1.09562	0.721685	0.686482
E2F5	1.06966	1.08431	0.904882	0.952198
PCNA	1.00879	1.13173	1.16229	0.880795
MCM7	1.02619	1.09045	1.1254	1.01238
E2F3	1.01817	1.09579	1.256	1.06836
ATR	1.13796	0.972948	0.924175	1.36559
RBX1	0.967839	1.13862	0.951849	0.859246
CCNB3	0.826989	1.26381	0.963692	0.888312
RBL2	1.06868	1.01845	0.906727	0.984351
CCNE1	1.01077	1.07453	1.20738	1.07776
RAD21	1.0255	1.04612	1.0687	0.980259
MYC	1.06043	1.01012	1.38487	1.20205
SKP1	0.999827	1.06251	0.861395	0.998657
CDC16	1.06743	0.993908	1.0531	1.09121
ZBTB17	1.03857	1.02117	0.896696	0.910462
CCND2	1.0124	1.0451	0.889807	0.949305
CHEK1	0.963162	1.09045	0.734009	0.833795
ANAPC1	0.944062	1.10667	0.938462	0.871646
SMC3	1.05547	0.98877	1.07448	1.02278
ANAPC5	0.995808	1.04691	0.897212	1.14966
RB1	1.03165	1.01102	1.03977	1.25527
CDKN1B	0.893042	1.14296	0.858564	0.837133
YWHAE	0.952317	1.08298	1.07473	0.914961
MCM5	0.960343	1.06679	1.10047	1.2263
CDC6	0.985314	1.03443	0.782096	0.743755
CCNB2	0.962116	1.0379	0.670608	0.889654
YWHAH	0.996273	1.00303	0.98899	1.11919
STAG1	0.861309	1.12144	1.14646	1.10733
SMAD4	0.961204	1.01685	0.848757	1.3198
BUB1	0.942632	1.03193	1.04969	0.75839
YWHAZ	0.9966	0.960487	0.912183	0.800793
BUB3	0.993258	0.960701	1.04878	0.758538
PLK1	0.937029	1.01548	0.981211	0.786253
CDC20	1.08425	0.866312	1.00683	0.907253
E2F1	1.02576	0.924129	1.18564	1.06128
WEE1	1.01391	0.930842	1.04404	1.20931
SMAD2	1.06042	0.876791	0.929844	0.952964
CDC14B	0.934527	0.991207	1.2765	1.80394
GSK3B	0.921307	1.00428	1.08379	0.958307
MCM3	1.02424	0.882897	0.859822	0.861658
CDK6	0.929301	0.974106	1.01252	0.995765
CUL1	0.919608	0.976774	0.891237	0.964465
DBF4	0.928892	0.95699	0.955355	1.00252
CDC25A	1.03584	0.842357	0.974022	0.91113
MAD2L2	0.973399	0.904201	1.01753	0.91691
YWHAG	1.00573	0.83712	0.902607	1.17683
ABL1	1.05035	0.787063	1.04014	0.983985
CDC14A	0.848332	0.985695	0.896231	0.905414
ESPL1	1.05653	0.776301	0.782614	0.871253
ANAPC2	1.07728	0.752328	0.869239	1.01654
CDKN2D	1.03112	0.781936	0.84801	1.04163
MAD1L1	1.00213	0.794511	1.09697	1.1114
RBL1	0.806162	0.978129	0.536795	1.13441
STAG2	0.985493	0.767098	1.05406	0.89769
TGFB1	0.860304	0.870248	1.29401	1.22563
EP300	0.948833	0.732847	0.986099	1.18941
CCNA1	0.499735	1.1521	0.618633	0.608626
CREBBP	0.905314	0.744177	0.864635	0.980304

## Sheet: Cell adhesion
	mRNA		CpG
GeneSymbol	iPS4/NT4	iPS5/NT5	iPS4/NT4	iPS5/NT5
CDKN2A	2.32236	1.02795	0.908332	0.94814
CADM3	1.14431	1.57455	1.00064	1.15574
COL13A1	1.32403	1.1513	1.05774	1.15241
SYK	1.25186	1.12732	1.02944	1.06154
AMIGO2	1.21972	1.11484	1.07058	0.952276
ITGB1	1.17174	1.14446	1.03851	0.775938
ITGB2	1.37255	0.887393	0.928676	1.0131
CLDN9	1.17811	1.0657	0.994581	1.00858
LMO4	1.02578	1.16794	0.956617	0.99172
RASA1	1.06222	1.06911	1.09969	1.14365
PVRL2	1.29266	0.837896	1.1579	1.08556
GTPBP4	1.07763	1.04904	0.913266	1.2731
VANGL2	1.09691	0.978566	1.04244	1.03284
CD164	1.08672	0.988687	0.877803	0.834102
DLG1	0.969064	1.09821	1.03191	1.19859
CYFIP2	0.997253	1.06904	1.06972	0.988408
AMIGO3	0.921246	1.11597	0.839585	0.910564
NPTN	1.08731	0.943043	0.874772	0.892528
CDK5R1	1.09071	0.933593	0.914445	0.938666
CLDN23	1.06148	0.956262	1.04895	0.879258
CERCAM	1.17846	0.833971	0.841489	1.08117
ATP2C1	1.05688	0.938793	1.10144	1.1321
PVRL1	0.965641	1.02485	0.875161	1.15824
NLGN1	0.993572	0.995063	0.968939	0.859919
NCAM2	0.768874	1.16255	1.54056	1.17321
CD47	0.943734	0.964416	1.04315	1.10549
CLDN10	0.912375	0.989809	1.22337	1.25312
ALX1	0.801059	1.07819	2.22441	1.26207
NF2	0.880452	0.987381	0.997014	0.999111
CELSR1	0.958981	0.897733	1.13113	0.80696
CALCA	0.765356	1.07961	0.507324	0.66182
CLDN3	0.84581	0.889255	0.979043	1.00255
CADM1	0.829738	0.905068	1.01494	0.993585
CLDN1	0.899831	0.77878	0.999286	0.953151
B4GALNT2	0.604298	1.00248	1.11384	0.910861
CLDN11	0.66416	0.923282	1.2039	1.01451
PVRL3	0.834744	0.751686	1.49111	0.998562
EGFR	0.640402	0.814088	2.15089	1.03945
ROBO2	0.37198	0.458691	1.03879	0.986953

## Sheet: Pluripotent
	mRNA		CpG
GeneSymbol	iPS4/NT4	iPS5/NT5	iPS4/NT4	iPS5/NT5
MED14	0.987756	3.72824	1.22839	2.15144
KIT	1.21755	1.58085	0.946405	0.980341
FGF4	0.795092	1.44535	1.00918	0.985319
KLF4	0.913852	1.28897	0.978557	1.1398
EOMES	0.591791	1.4451	1.08734	0.85393
PHF19	1.23559	1.01276	1.1905	0.901647
BMPR1A	1.13795	1.17734	1.04185	0.408034
MED7	1.16795	1.10005	0.903833	0.776387
MED30	1.14228	1.12218	0.896857	1.61305
MED27	1.04001	1.14968	0.78944	0.633832
MED10	1.08101	1.06332	1.3834	1.05547
CTR9	1.03904	1.08904	0.960821	0.614561
EIF4ENIF1	1.02135	1.10916	1.00497	1.15558
MTF2	1.00821	1.09144	1.04205	1.11609
METTL3	1.02526	1.05924	1.01131	1.03095
NIPBL	1.0115	1.05109	1.11878	0.999613
LEO1	0.986159	1.02561	1.53183	0.806047
EIF4E	0.983501	1.01599	1.41141	0.998853
CTNNB1	0.952958	1.0425	0.885682	1.07688
MED28	0.905316	1.05234	1.15295	0.832204
CDC73	0.927017	0.992791	1.31941	0.859686
PRDM14	0.897394	1.01037	1.01706	1.08195
TET1	1.11887	0.903744	1.00067	1.11129
SMC3	1.05547	0.98877	0.782096	0.743755
RIF1	1.02397	0.997272	1.04842	0.931104
SETD6	1.03523	0.955533	1.04521	1.39802
TRIM8	1.05078	0.93261	1.03357	1.10468
RTF1	1.02523	0.930965	0.745212	0.963622
ZCCHC11	1.06646	0.831627	0.914621	1.05473
FZD7	1.01696	0.844395	0.908135	0.865589
MED17	0.940797	0.951428	0.924055	1.02996
DIS3L2	0.935632	0.943245	0.993722	1.20299
STAT3	0.9746	0.902776	0.891806	1.10508
DDX6	0.949405	0.846264	1.13779	0.971673
FGFR1	0.78874	0.754229	1.07639	1.18776

## Sheet: Lung Development
	mRNA		CpG
GeneSymbol	iPS4/NT4	iPS5/NT5	iPS4/NT4	iPS5/NT5
CRISPLD2	4.2626	4.40865	0.922282	1.1706
PITX2	4.37287	2.55163	1.04937	0.999285
NOG	3.18903	2.464	0.801984	0.866965
FGF8	1.55648	3.10578	1.05162	1.08082
FGF9	3.29815	1.3637	1.05379	1.00403
FOXJ1	2.43721	1.29107	0.980544	1.06057
ADAMTS2	0.712995	1.72215	0.689983	0.791584
LOX	0.868807	1.5151	0.918681	0.972291
SHH	1.45196	1.53773	0.827118	0.619765
LIPA	1.393	1.27364	1.38089	1.04877
GPSM2	1.26946	1.3135	1.14019	0.99624
ID1	0.93503	1.19801	1.26946	1.02866
ERRFI1	1.38694	1.03363	0.930217	1.04757
GRHL2	1.26461	1.09236	1.12514	0.788026
HOXA5	1.20228	0.949526	0.883066	0.981685
BMPR1A	1.13795	1.17734	1.04185	0.408034
ADA	1.16231	1.09041	1.01109	1.07732
PDPN	1.17291	1.03055	1.02094	1.09067
BMP4	1.11197	1.0818	1.0961	0.908694
SEC24B	1.08835	1.06623	0.848919	0.862926
MAP2K1	1.09307	1.05193	1.11873	1.27833
RAB3A	1.07134	1.0036	0.75305	0.920343
STK40	1.06505	0.954135	1.06555	0.937048
MAPK1	1.01244	1.06041	0.917192	0.870423
SP3	0.949479	1.11554	1.02826	1.03885
TMBIM6	0.98713	1.09475	0.761176	1.36658
YAP1	0.958411	1.07872	1.10361	1.05359
NUMB	1.01655	0.996017	0.886769	0.809055
NOTCH1	1.00459	0.980706	0.926275	1.09381
HNRNPK	0.991797	0.982271	1.12286	1.09657
EIF4E	0.983501	1.01599	1.41141	0.998853
MAP2K2	0.954082	1.04443	1.05206	0.907888
CTNNB1	0.952958	1.0425	0.885682	1.07688
FSTL3	0.952252	1.01039	0.972936	1.20961
EIF4EBP1	0.945393	0.972873	0.830864	0.910166
SPRY2	0.901722	0.995922	1.03571	0.880317
FGF2	0.913672	0.957511	0.890065	1.14976
FOXP1	0.88306	0.955276	0.779508	0.805155
GLI1	1.04649	0.897417	0.930251	1.09871
SMAD2	1.06042	0.876791	1.04014	0.983985
LHX3	1.0455	0.821679	0.979438	1.21823
EPAS1	1.03311	0.821379	0.980107	1.02227
GLI3	1.19602	0.825418	0.996075	1.04226
ACVR2B	1.10195	0.790621	0.919974	1.13923
ITGA3	1.09581	0.746375	1.45208	1.02796
SREBF1	0.987594	0.907282	0.982531	1.09592
BAG6	0.975924	0.882222	0.77129	1.03213
VEGFA	0.946154	0.912418	1.02269	1.05987
SOX11	0.93716	0.906451	0.95683	0.984152
TAB1	0.909038	0.9185	1.17651	1.13507
GPC3	0.897234	0.868309	1.26217	1.0908
MYCN	0.86953	0.881211	1.11991	1.0609
NFIB	0.621029	1.16768	0.931538	1.00493
HES1	0.763927	1.01622	0.890216	1.07074
RBP4	0.721582	1.03448	1.06814	1.18232
CCDC39	0.454266	1.07664	0.965919	0.958214
FGFR1	0.78874	0.754229	1.07639	1.18776
LAMA5	1.08671	0.656605	0.915667	1.16529
SRF	1.03633	0.584196	1.06612	1.15029
FGF18	0.937973	0.615169	1.0116	0.9946
WNT5A	0.968866	0.726769	1.02846	0.927689
EP300	0.948833	0.732847	0.618633	0.608626
HEG1	0.9755	0.682682	1.35125	1.18255
FGFR2	0.892887	0.69666	1.00397	0.95218
ZIC3	0.859913	0.645087	1.02547	3.68704
SOX9	0.542986	0.705103	1.00728	0.821282
FOXA1	0.451639	0.666108	1.15306	1.02735
ZFPM2	0.601797	0.476646	0.957877	0.97737
NKX2-1	0.0589393	1.00211	0.972782	1.1126

## Sheet: Neuronal
	mRNA		CpG
GeneSymbol	iPS4/NT4	iPS5/NT5	iPS4/NT4	iPS5/NT5
KCNQ1	0.0104669	91.434	1.03655	1.04279
KCNH1	13.9802	0.997196	0.939445	0.990577
CACNB2	12.9281	0.957444	1.25409	1.41718
KCNA1	6.26127	2.07677	1.02648	0.840629
KCNK4	3.06628	0.713922	1.0315	0.817233
COMT	2.24357	1.12219	0.777668	0.437582
GNG8	2.20843	0.884184	1.01966	1.07521
CHAT	2.13601	0.827918	1.55386	0.84029
GNGT2	1.84937	0.9315	0.976304	0.999736
CACNA1B	1.90796	0.718986	0.928707	1.17657
CHRNB4	1.86253	0.61624	1.05436	0.997549
ADCY6	1.28162	0.595894	0.930611	1.163
KCNJ10	1.2548	0.534595	0.891617	0.741018
GNAL	0.993816	0.485956	0.819179	0.909486
GAD1	0.617247	1.77105	0.898303	0.673604
CACNB4	0.87358	1.92946	0.857494	0.938037
PRKCG	0.827215	1.73109	0.896644	1.03899
SLC6A3	0.828871	1.4865	0.909461	1.13629
PRKCB	0.803675	1.33569	1.09599	0.815646
MAP1LC3A	0.938933	1.28549	0.989186	1.10623
GABRA5	0.891402	1.3025	0.853624	0.978659
KCNK10	0.865293	1.26016	0.992725	0.910979
GLS2	0.831842	1.24393	1.03572	0.979464
CNR1	1.36041	1.82849	0.963919	0.924502
KCNQ5	1.19946	1.70746	0.987046	1.04736
GRIN2A	1.22703	1.57331	1.02122	1.03859
CA10	1.21757	1.52218	0.805136	0.693496
KCNK2	1.60785	1.48361	0.820715	0.984836
HCN1	1.63315	1.24992	1.14639	1.70602
ADCY8	1.56913	1.13704	0.974908	0.981873
RASGRF2	1.49608	1.16768	1.32764	1.06292
KCNJ6	1.42565	1.14293	1.03904	1.41553
KCNAB2	1.41589	1.07679	1.00446	1.08004
KCNB2	1.16672	1.33367	0.899655	0.968755
HSPA8	1.10401	1.35333	1.04259	0.905583
GRIK2	0.983648	1.41868	0.588579	0.841091
SLC18A2	1.03064	1.32867	0.997202	1.31506
GRIA4	1.00327	1.33245	1.32414	0.930117
GRIK3	1.17468	1.11295	0.965545	0.841755
MYO6	1.17617	1.08082	0.859122	1.31618
KCNMB4	1.13328	1.08031	1.02588	0.978207
GNAI1	1.15131	1.05958	0.988136	0.840807
PANX1	1.15064	1.01658	0.943015	0.946887
SYN1	1.12946	1.00968	1.04912	1.05403
AP2S1	1.08705	1.06012	1.04611	1.02125
DLG3	1.08418	1.04533	0.909442	1.15487
KCNF1	1.09632	1.03368	1.0245	1.17309
KIF23	1.10488	1.01756	0.976756	1.00029
KCNMB3	1.25407	1.01846	1.14743	1.06716
KCNH4	1.24726	1.01633	1.25565	0.809664
SYN2	1.17594	0.966071	1.0298	1.02904
GLUL	1.18261	0.91582	0.960823	1.00482
KCNB1	1.16001	0.934997	0.872766	0.97812
KCNH8	1.27465	1.1671	0.978943	1.02681
MDM2	1.21239	1.21944	1.34604	1.01025
KCNS1	1.19887	1.1909	1.31883	1.10504
STX3	1.1123	1.20252	1.08615	0.994807
LHX6	1.15312	1.17626	0.58133	0.77289
SNCAIP	1.14252	1.17014	0.731842	0.728402
E2F2	1.0672	1.19239	0.93793	1.03758
KCNV1	1.11351	1.1664	0.941536	0.927399
CHRNA5	1.08296	1.16109	0.86846	1.00357
GNB5	1.0879	1.12625	1.14113	1.14296
SLC17A7	0.966722	1.22549	0.941628	0.978866
CACNA2D3	1.0247	1.14607	1.17534	1.09058
CKS2	0.99191	1.1776	1.10747	1.00348
GLS	1.05366	1.09899	0.900712	0.807793
KCNH3	1.04298	1.11093	0.924452	0.887128
ADCY4	1.03083	1.10761	0.929663	1.0823
STX5	1.0472	1.07447	1.19371	0.929919
GNG10	1.01256	1.10482	1.3335	1.77095
UBE2C	1.01407	1.07646	0.841342	0.976704
KCND3	1.00939	1.07679	0.976136	1.06836
MAPK1	1.01244	1.06041	0.917192	0.870423
ADCY5	1.50231	0.945999	0.976227	1.01575
SLC1A2	1.36482	0.988815	1.16422	1.05216
GNG4	1.3463	0.932192	1.01675	0.800794
CACNB3	1.25581	0.870973	0.892589	1.13476
CAMKK1	1.2246	0.752111	1.1161	0.829613
ACHE	1.10628	0.903833	1.24835	1.01486
KCNG1	1.10494	0.888409	0.966034	0.997239
CDC20	1.08425	0.866312	0.902607	1.17683
KCNAB3	1.09486	0.851561	0.861093	0.932388
GNAI2	1.05484	0.86628	0.991664	1.15645
SYN3	1.01238	0.868179	0.697937	0.894326
STX11	1.01648	0.862163	1.06374	1.30112
KCNC3	1.00525	0.85759	0.91525	0.992907
GJC1	1.0144	0.846138	1.03391	1.25256
HCN2	1.00837	0.82033	0.954295	0.997749
AP2A2	1.00776	0.796157	0.920558	1.07028
ADCY3	0.976802	0.879521	1.98077	1.02371
RPS6KA3	0.973034	0.888862	1.06214	1.09347
PANX2	0.967887	0.883201	0.980421	0.998656
KCNK13	0.934269	0.886222	1.02503	0.967081
GNB2	0.95701	0.836767	0.874677	1.16479
HCN4	1.01881	0.743356	1.20937	0.845113
PRKCA	0.992987	0.754343	1.01306	0.985967
ADCY1	0.992805	0.702962	1.34055	0.893112
KCNA3	0.917909	1.14069	0.988797	0.912966
ARHGEF9	0.899567	1.10064	0.909886	0.828453
BRAF	0.977462	1.10737	1.10142	0.94031
DLG1	0.969064	1.09821	0.913266	1.2731
VAMP1	0.982596	1.07969	0.984027	1.01029
GNG7	0.985358	1.07506	0.31233	0.67076
E2F7	0.968025	1.08431	1.02307	1.01424
UNC13B	0.955407	1.07728	1.04069	0.836514
SUV39H1	0.936082	1.07786	1.05657	1.00525
PRKACB	0.929558	1.06074	0.843743	1.156
CCNT1	0.924612	1.04683	1.08659	1.08874
GABRB3	0.86621	1.03853	1.01138	0.9762
SLC18A3	1.06036	1.02174	0.984874	0.973924
AKAP5	1.06091	1.00635	1.00653	1.22904
GNG5	1.03966	1.01306	0.978936	0.943601
RAF1	1.03302	1.01858	1.9897	0.814405
STX16	1.02418	1.02376	1.03638	1.18091
SYT2	1.0273	1.01956	0.777992	1.08348
GNB1	1.04497	0.99796	0.983925	1.02318
PLCB1	1.03439	0.997061	0.942661	0.953194
KCNQ3	1.06125	0.983019	1.16844	0.87828
EIF4EBP2	1.05845	0.972395	1.02211	1.00207
RGS12	1.05546	0.966337	1.01849	1.02086
DNAJC5	1.00232	1.03246	0.937375	0.987722
SNAP25	0.978126	1.03086	0.977236	0.842368
CALM2	0.974201	1.04572	0.933946	0.818442
CCNB2	0.962116	1.0379	0.848757	1.3198
SLC32A1	0.956891	1.02247	0.962575	0.927093
CALM1	1.00373	0.996925	1.0343	0.943596
SLC1A6	0.992002	0.978908	0.81557	0.820336
CREB1	0.974873	0.989512	0.970353	1.00386
KCNQ2	1.03686	0.924911	0.619617	1.0959
PICK1	1.0191	0.938816	1.1605	1.25314
STX4	0.987795	0.932376	0.955798	1.01006
KCND2	0.963953	0.951593	1.13327	1.02088
AP2M1	0.919378	0.997046	0.410016	0.35663
GNAI3	0.932732	0.971207	1.21445	0.928371
KCNN2	0.944289	0.937021	1.03303	1.03342
ABAT	0.927608	0.933429	1.10967	1.58849
STXBP1	0.90208	0.955029	1.14108	0.846379
VAMP2	0.908797	0.93275	0.796524	0.732093
ALDH2	0.881328	0.928022	0.688936	0.975966
GABBR1	0.873125	0.93228	0.962287	0.880869
ACTN2	0.734152	1.06733	0.85378	0.791511
GRIA2	0.717502	1.07751	0.928673	0.896738
KCNG3	0.685961	1.10134	0.995766	1.04144
CHRNA4	0.669893	1.11348	0.926996	0.959437
KCNK9	0.669986	1.10029	0.622804	0.779654
KCNJ12	0.688122	1.02635	1.4511	1.14916
ABCC8	0.676141	1.00329	0.930509	1.05161
SLC5A7	0.690241	0.945641	0.870499	0.826048
GRIN2C	0.819245	0.971891	1.01585	1.13569
CHRNA7	0.79616	0.972104	1.01103	1.05848
AKAP9	0.770096	0.983183	1.0022	1.02048
KCNK1	0.830441	0.922805	0.924876	0.943112
RPS6KA2	0.812437	0.896917	0.989819	0.912881
KCNQ4	0.790214	0.884487	1.04447	1.01221
RIMS1	0.705186	0.863837	1.1672	1.1724
NEFL	0.587166	1.17814	0.950365	0.982336
KCNH5	0.573199	1.14436	0.94058	0.963211
KCNC1	0.481082	1.07362	0.992201	1.04343
KCNA6	0.386914	0.950825	1.08292	0.945036
MAOA	0.887676	0.783358	1.07658	2.77755
CHRNB1	0.831423	0.820453	0.930257	1.02117
STX1A	0.810574	0.827803	1.13109	1.00555
ADCY9	0.803369	0.781232	0.976976	0.919048
KCNC4	0.813244	0.727903	1.34638	1.09462
KCNN1	0.747129	0.701424	1.03017	1.00481
GABBR2	0.660187	0.68714	0.992658	0.986584
KCNA5	0.532409	0.910909	0.737201	0.992805
ADCY2	0.580175	0.82335	0.975702	0.977581
KCNJ11	0.520592	0.76263	1.12323	1.00675
GABRB2	0.545652	0.660759	0.824987	1.08195
KCNA2	0.191777	0.98416	0.992212	1.0121
GRIN2B	0.26948	0.876881	1.01781	1.00181
NCALD	0.133079	0.88745	1.18721	1.03911
